# Supplementary material for: Genetically Engineered Goats as Efficient Mammary Gland Bioreactors for Production of Recombinant Human Neutrophil Peptide 1 Using CRISPR/Cas9
Source: Biology (Basel). 2024 May 23;13(6):367. doi: 10.3390/biology13060367 (PMC11200946; doi:10.3390/biology13060367)
Supplement: Supplementary file 1 [file biology-13-00367-s001.zip]

Archive with 1 entries (1 files):
- biology-2990139-supplementary.pdf
